# Supplementary material for: SARS-CoV-2-Specific CD8+ T-Cells in Blood but Not in the Lungs of Vaccinated K18-hACE2 Mice after Infection
Source: Vaccines (Basel). 2023 Aug 30;11(9):1433. doi: 10.3390/vaccines11091433 (PMC10535545; doi:10.3390/vaccines11091433)
Supplement: Supplementary file 1 [file vaccines-11-01433-s001.zip]

Archive with 1 entries (1 files):
- vaccines-2557653-supplementary.pdf
